# Supplementary material for: A Cerium Organic Framework with {Cu2I2} Cluster and {Cu2I2}n Chain Modules: Structure and Fluorescence Sensing Properties
Source: Sensors (Basel). 2023 Feb 22;23(5):2420. doi: 10.3390/s23052420 (PMC10007347; doi:10.3390/s23052420)
Supplement: Supplementary file 1 [file sensors-23-02420-s001.zip]

Archive with 1 entries (1 files):
- sensors-2180929-supplementary.pdf
